# Supplementary material for: Unveiling the Multitarget Anti-Alzheimer Drug Discovery Landscape: A Bibliometric Analysis
Source: Pharmaceuticals (Basel). 2022 Apr 28;15(5):545. doi: 10.3390/ph15050545 (PMC9146451; doi:10.3390/ph15050545)
Supplement: Supplementary file 1 [file pharmaceuticals-15-00545-s001.zip]

Archive with 3 entries (3 files):
- Supplementary Material/Figure S1 Binary Combinations Map.gephi
- Supplementary Material/Table S1 Target ID numbers.xlsx
- Supplementary Material/Table S2 Binary Target Combinations.xlsx
