# Supplementary material for: Unveiling the Multitarget Anti-Alzheimer Drug Discovery Landscape: A Bibliometric Analysis
Source: Pharmaceuticals (Basel). 2022 Apr 28;15(5):545. doi: 10.3390/ph15050545 (PMC9146451; doi:10.3390/ph15050545)
Supplement: Supplementary file 1 [file pharmaceuticals-15-00545-s001.zip › Supplementary Material/Table S1 Target ID numbers.xlsx]

## Sheet: Hoja1
ID	Label
1	AChE
2	BChE
3	Aβ aggr
4	TAU
5	BACE-1
6	H3
7	D2
8	NMDA
9	OS
10	MAO-A
11	MAO-B
12	Biometal
13	m-nAChR
14	α7-nAChR
15	PHOS
16	SERT
17	A1
18	A2
19	MPO
20	FYN
21	miR-15b
22	ERK
23	POP
24	HDAC1
25	HDAC2
26	HDAC3
27	HDAC4
28	HDAC5
29	HDAC6
30	HDAC7
31	HDAC9
32	HIF1
33	NOS
34	PDE4
35	PDE5
36	PDE9
37	PDE10
38	P2X7
39	NO
40	CaV
41	PARP-1
42	α-syn
43	S1
44	LOX1
45	LOX15
46	LOX5
47	COX1
48	COX2
49	GSK-3α
50	GSK-3β
51	KEAP1
52	NRF2
53	CB2
54	CB1
55	MMP2
56	PIM1
57	SSAO/VAP-1
58	CDK5
59	CDK1
60	CK1
61	DYRK1/2
62	CLK1
63	CLK3
64	M1
65	FAAH
66	PKC
67	ROCK1/2
68	JNK1-3
69	5-HT1
70	5-HT7
71	5-HT6
72	5-HT2
73	5-HT4
74	HSP27
75	α2
76	H1
77	Casp1
78	Casp3
79	QR
80	MT
81	ERβ
82	ERα
83	IDO1
84	LTP
85	CA1/CA2
