# Supplementary material for: Unveiling the Multitarget Anti-Alzheimer Drug Discovery Landscape: A Bibliometric Analysis
Source: Pharmaceuticals (Basel). 2022 Apr 28;15(5):545. doi: 10.3390/ph15050545 (PMC9146451; doi:10.3390/ph15050545)
Supplement: Supplementary file 1 [file pharmaceuticals-15-00545-s001.zip › Supplementary Material/Table S2 Binary Target Combinations.xlsx]

## Sheet: Hoja1
Source	Target	Weight	Type
1	2	274	Undirected
1	3	241	Undirected
1	4	11	Undirected
1	5	48	Undirected
1	6	8	Undirected
1	7		Undirected
1	8	8	Undirected
1	9	204	Undirected
1	10	40	Undirected
1	11	72	Undirected
1	12	93	Undirected
1	13	3	Undirected
1	14	2	Undirected
1	16	2	Undirected
1	19	1	Undirected
1	21	1	Undirected
1	22	1	Undirected
1	23	1	Undirected
1	24	1	Undirected
1	25	1	Undirected
1	26	1	Undirected
1	27	1	Undirected
1	28	1	Undirected
1	29	2	Undirected
1	30	1	Undirected
1	31	1	Undirected
1	32	1	Undirected
1	35	2	Undirected
1	36	1	Undirected
1	39	2	Undirected
1	40	10	Undirected
1	41	1	Undirected
1	43	2	Undirected
1	44	1	Undirected
1	45	2	Undirected
1	46	6	Undirected
1	47	3	Undirected
1	48	3	Undirected
1	49	1	Undirected
1	50	9	Undirected
1	53	2	Undirected
1	54	1	Undirected
1	55	2	Undirected
1	64	2	Undirected
1	65	2	Undirected
1	69	3	Undirected
1	71	1	Undirected
1	73	5	Undirected
1	74	1	Undirected
1	77	1	Undirected
1	81	1	Undirected
1	82	1	Undirected
1	83	2	Undirected
1	84	1	Undirected
1	85	1	Undirected
2	3	155	Undirected
2	4	11	Undirected
2	5	37	Undirected
2	6	6	Undirected
2	8	10	Undirected
2	9	128	Undirected
2	10	30	Undirected
2	11	47	Undirected
2	12	48	Undirected
2	13	3	Undirected
2	14	1	Undirected
2	16	1	Undirected
2	20	1	Undirected
2	22	1	Undirected
2	23	1	Undirected
2	24	1	Undirected
2	25	1	Undirected
2	26	1	Undirected
2	28	1	Undirected
2	32	2	Undirected
2	36	1	Undirected
2	39	1	Undirected
2	40	7	Undirected
2	41	1	Undirected
2	45	2	Undirected
2	46	2	Undirected
2	47	2	Undirected
2	48	1	Undirected
2	50	4	Undirected
2	53	4	Undirected
2	54	1	Undirected
2	55	2	Undirected
2	64	2	Undirected
2	65	1	Undirected
2	69	2	Undirected
2	70		Undirected
2	71	1	Undirected
2	80	2	Undirected
2	83	2	Undirected
2	84	1	Undirected
3	4	17	Undirected
3	5	34	Undirected
3	6	1	Undirected
3	7		Undirected
3	8	6	Undirected
3	9	194	Undirected
3	10	29	Undirected
3	11	45	Undirected
3	12	124	Undirected
3	13	1	Undirected
3	14	1	Undirected
3	16	1	Undirected
3	20	1	Undirected
3	22	1	Undirected
3	23	1	Undirected
3	24	1	Undirected
3	25	1	Undirected
3	26	1	Undirected
3	27	1	Undirected
3	28	1	Undirected
3	29	1	Undirected
3	30	1	Undirected
3	31	1	Undirected
3	32	2	Undirected
3	33	1	Undirected
3	34	2	Undirected
3	39	2	Undirected
3	40	3	Undirected
3	44	1	Undirected
3	46	1	Undirected
3	47	1	Undirected
3	48	1	Undirected
3	50	7	Undirected
3	53	1	Undirected
3	54	1	Undirected
3	55	2	Undirected
3	64	1	Undirected
3	73	1	Undirected
3	74	1	Undirected
3	77	1	Undirected
4	5	4	Undirected
4	8	1	Undirected
4	9	7	Undirected
4	12	4	Undirected
4	13	1	Undirected
4	23	1	Undirected
4	32	1	Undirected
4	42	1	Undirected
4	50	2	Undirected
5	6	1	Undirected
5	9	22	Undirected
5	11	2	Undirected
5	12	7	Undirected
5	13	1	Undirected
5	14	1	Undirected
5	20	1	Undirected
5	32	2	Undirected
5	43	1	Undirected
5	45	1	Undirected
5	46	3	Undirected
5	47	2	Undirected
5	48	2	Undirected
5	50	4	Undirected
5	53	1	Undirected
5	64	1	Undirected
6	9	2	Undirected
6	11	1	Undirected
6	12	1	Undirected
7	16	1	Undirected
7	69	1	Undirected
7	70	1	Undirected
7	71	1	Undirected
7	72	1	Undirected
8	9	4	Undirected
8	10	1	Undirected
8	11	1	Undirected
8	12	1	Undirected
8	38	1	Undirected
8	40	1	Undirected
8	50	1	Undirected
8	80	1	Undirected
9	10	24	Undirected
9	11	44	Undirected
9	12	126	Undirected
9	13	3	Undirected
9	19	1	Undirected
9	22	1	Undirected
9	24	1	Undirected
9	25	1	Undirected
9	26	2	Undirected
9	29	2	Undirected
9	33	1	Undirected
9	34	2	Undirected
9	37	1	Undirected
9	40	9	Undirected
9	44	1	Undirected
9	46	4	Undirected
9	48	2	Undirected
9	50	7	Undirected
9	51	2	Undirected
9	53	1	Undirected
9	54	1	Undirected
9	55	2	Undirected
9	58	1	Undirected
9	59	1	Undirected
9	73	1	Undirected
9	74	1	Undirected
9	77	1	Undirected
9	78		Undirected
9	79	1	Undirected
9	80	2	Undirected
9	83	1	Undirected
9	84	1	Undirected
9	85		Undirected
10	11	54	Undirected
10	12	21	Undirected
10	18	1	Undirected
10	46	2	Undirected
10	51	1	Undirected
10	78	1	Undirected
10	79	1	Undirected
10	80	1	Undirected
11	12	33	Undirected
11	17	1	Undirected
11	18	2	Undirected
11	46	2	Undirected
11	51	1	Undirected
11	57	1	Undirected
11	71	1	Undirected
11	78	1	Undirected
11	79	1	Undirected
11	80	1	Undirected
12	24	1	Undirected
12	25	1	Undirected
12	26	1	Undirected
12	29	1	Undirected
12	34	2	Undirected
12	40	1	Undirected
12	50	4	Undirected
12	53	1	Undirected
12	55	1	Undirected
12	58	1	Undirected
12	59	1	Undirected
13	83	2	Undirected
14	64	1	Undirected
15	40	1	Undirected
16	69	2	Undirected
16	70	1	Undirected
16	71	1	Undirected
17	18	1	Undirected
22	50	1	Undirected
22	56	1	Undirected
22	61	1	Undirected
24	25	1	Undirected
24	26	1	Undirected
24	29	1	Undirected
25	26	1	Undirected
25	29	1	Undirected
26	29	2	Undirected
27	28	1	Undirected
27	29	1	Undirected
27	30	1	Undirected
27	31	1	Undirected
28	29	1	Undirected
28	30	1	Undirected
28	31	1	Undirected
29	30	1	Undirected
29	31	1	Undirected
29	36	1	Undirected
29	52	1	Undirected
30	31	1	Undirected
40	50	2	Undirected
43	46	1	Undirected
43	73	1	Undirected
45	46	1	Undirected
45	47	2	Undirected
46	47	2	Undirected
46	48	3	Undirected
46	51	1	Undirected
46	79	1	Undirected
46	80	2	Undirected
47	48	3	Undirected
47	80	1	Undirected
48	80	1	Undirected
49	50	1	Undirected
50	52	1	Undirected
50	56	1	Undirected
50	58	1	Undirected
50	59	1	Undirected
50	61	2	Undirected
50	62	1	Undirected
50	63	1	Undirected
50	66	1	Undirected
50	67	1	Undirected
50	68	1	Undirected
51	79	1	Undirected
51	80	1	Undirected
56	61	1	Undirected
56	63	1	Undirected
58	59	2	Undirected
60	62	1	Undirected
61	62	1	Undirected
61	63	1	Undirected
66	67	1	Undirected
66	68	1	Undirected
67	68	1	Undirected
69	70	1	Undirected
69	71	1	Undirected
70	71	2	Undirected
70	72	1	Undirected
70	75	1	Undirected
70	76	1	Undirected
71	72	1	Undirected
71	75	1	Undirected
71	76	1	Undirected
72	75	1	Undirected
72	76	1	Undirected
74	77	1	Undirected
75	76	1	Undirected
79	80	1	Undirected
81	82	1	Undirected
